# Supplementary material for: Synapsin-Promoted Caveolin-1 Overexpression Maintains Mitochondrial Morphology and Function in PSAPP Alzheimer’s Disease Mice
Source: Cells. 2021 Sep 20;10(9):2487. doi: 10.3390/cells10092487 (PMC8467690; doi:10.3390/cells10092487)
Supplement: Supplementary file 1 [file cells-10-02487-s001.zip]

Archive with 1 entries (1 files):
- cells-1307087-supplementary.pdf
